# Supplementary material for: Immunomodulatory activity of argentatins A and B isolated from guayule
Source: PLoS One. 2024 May 31;19(5):e0304713. doi: 10.1371/journal.pone.0304713 (PMC11142701; doi:10.1371/journal.pone.0304713)
Supplement: S1 Raw data — (XLSX) [file pone.0304713.s003.xlsx]

## Sheet: Proliferation assay
		% Viability 24 H
	Concentration (uM)	Argentatin A			Argentatin B
	0	100	100	100	100	100	100
	20	103.326	114.028	108.779	95.0705	105.302	109.26
	50	83.6538	90.0643	82.462	81.322	81.4484	86.0696
	100	74.8977	86.8443	79.4734	82.9844	86.9621	88.3351
		% Viability 48 H
	Concentration (uM)	Argentatin A			Argentatin B
	0	100	100	100	100	100	100
	20	103.435	105.844	100.947	97.9449	95.0877	99.1429
	50	94.4636	95.6216	94.3963	97.2196	90.7349	97.7167
	100	74.4895	74.5581	71.3371	85.5687	82.9967	85.2993

## Sheet: 2way ANOVA of 24H MTT
Within each column, compare rows (simple effects within columns)
Number of families	2
Number of comparisons per family	3
Alpha	0.05
Dunnett's multiple comparisons test	Mean Diff,	95,00% CI of diff,	Below threshold?	Summary	Adjusted P Value
Argentatin A
0 vs. 20	-8.711	-27,45 to 10,03	No	ns	0.1978
0 vs. 50	14.61	0,2887 to 28,92	Yes	*	0.0481
0 vs. 100	19.59	-1,512 to 40,70	No	ns	0.0576
Argentatin B
0 vs. 20	-3.211	-28,85 to 22,43	No	ns	0.8033
0 vs. 50	17.05	7,580 to 26,53	Yes	*	0.016
0 vs. 100	13.91	4,175 to 23,64	Yes	*	0.0251
Test details	Mean 1	Mean 2	Mean Diff,	SE of diff,	N1	N2	q	DF
Argentatin A
0 vs. 20	100	108.7	-8.711	3.09	3	3	2.82	2
0 vs. 50	100	85.39	14.61	2.361	3	3	6.187	2
0 vs. 100	100	80.41	19.59	3.48	3	3	5.631	2
Argentatin B
0 vs. 20	100	103.2	-3.211	4.227	3	3	0.7595	2
0 vs. 50	100	82.95	17.05	1.562	3	3	10.92	2
0 vs. 100	100	86.09	13.91	1.604	3	3	8.667	2

## Sheet: 2way ANOVA of 48H MTT
Within each column, compare rows (simple effects within columns)
Number of families	2
Number of comparisons per family	3
Alpha	0.05
Dunnett's multiple comparisons test	Mean Diff,	95,00% CI of diff,	Below threshold?	Summary	Adjusted P Value
Argentatin A
0 vs. 20	-3.409	-11,98 to 5,167	No	ns	0.2532
0 vs. 50	5.173	2,761 to 7,585	Yes	*	0.0113
0 vs. 100	26.54	20,09 to 32,98	Yes	**	0.0031
Argentatin B
0 vs. 20	2.608	-4,687 to 9,904	No	ns	0.2964
0 vs. 50	4.776	-8,864 to 18,42	No	ns	0.3053
0 vs. 100	15.38	10,43 to 20,33	Yes	**	0.0054
Test details	Mean 1	Mean 2	Mean Diff,	SE of diff,	N1	N2	q	DF
Argentatin A
0 vs. 20	100	103.4	-3.409	1.414	3	3	2.411	2
0 vs. 50	100	94.83	5.173	0.3977	3	3	13.01	2
0 vs. 100	100	73.46	26.54	1.062	3	3	24.98	2
Argentatin B
0 vs. 20	100	97.39	2.608	1.203	3	3	2.168	2
0 vs. 50	100	95.22	4.776	2.249	3	3	2.124	2
0 vs. 100	100	84.62	15.38	0.8161	3	3	18.84	2

## Sheet: Citokine release
		Control			Argentatin A			Argentatin B
	IL-6	10	26	31	37	21	25	22	16	9
	IL-8	44	28	33	25	18	32	48	26	39
	MCP-1	9	23	12	89	106	95	90	81	77
	VEGF	61	53	45	43	47	39	56	48	47
	IL-10	37	26	23	49	33	41	29	43	28
	TGF-Beta	8	11	16	11	24	17	6	12	8

## Sheet: 2way ANOVA of Citokine release
Within each row, compare columns (simple effects within rows)
Number of families	6
Number of comparisons per family	2
Alpha	0.05
Dunnett's multiple comparisons test	Mean Diff,	95,00% CI of diff,	Below threshold?	Summary	Adjusted P Value
IL-6
Control vs. Argentatin A	-5.333	-32,54 to 21,87	No	ns	0.7456
Control vs. Argentatin B	6.667	-20,44 to 33,77	No	ns	0.6147
IL-8
Control vs. Argentatin A	10	-10,81 to 30,81	No	ns	0.2928
Control vs. Argentatin B	-2.667	-30,01 to 24,67	No	ns	0.9231
MCP-1
Control vs. Argentatin A	-82	-103,9 to -60,08	Yes	***	0.0005
Control vs. Argentatin B	-68	-87,07 to -48,93	Yes	***	0.0005
VEGF
Control vs. Argentatin A	10	-10,23 to 30,23	No	ns	0.2354
Control vs. Argentatin B	2.667	-17,04 to 22,38	No	ns	0.8481
IL-10
Control vs. Argentatin A	-12.33	-33,19 to 8,521	No	ns	0.1971
Control vs. Argentatin B	-4.667	-26,17 to 16,83	No	ns	0.7132
TGF-Beta
Control vs. Argentatin A	-5.667	-21,69 to 10,36	No	ns	0.4277
Control vs. Argentatin B	3	-7,016 to 13,02	No	ns	0.5434
Test details	Mean 1	Mean 2	Mean Diff,	SE of diff,	N1	N2	q	DF
IL-6
Control vs. Argentatin A	22.33	27.67	-5.333	7.951	3	3	0.6708	3.73
Control vs. Argentatin B	22.33	15.67	6.667	7.364	3	3	0.9054	3.252
IL-8
Control vs. Argentatin A	35	25	10	6.218	3	3	1.608	3.906
Control vs. Argentatin B	35	37.67	-2.667	7.944	3	3	0.3357	3.685
MCP-1
Control vs. Argentatin A	14.67	96.67	-82	6.549	3	3	12.52	3.906
Control vs. Argentatin B	14.67	82.67	-68	5.735	3	3	11.86	3.959
VEGF
Control vs. Argentatin A	53	43	10	5.164	3	3	1.936	2.941
Control vs. Argentatin B	53	50.33	2.667	5.426	3	3	0.4914	3.329
IL-10
Control vs. Argentatin A	28.67	41	-12.33	6.28	3	3	1.964	3.973
Control vs. Argentatin B	28.67	33.33	-4.667	6.446	3	3	0.7239	3.935
TGF-Beta
Control vs. Argentatin A	11.67	17.33	-5.667	4.422	3	3	1.281	3.343
Control vs. Argentatin B	11.67	8.667	3	2.925	3	3	1.026	3.723

## Sheet: Cell diferentiation
		Lymphocytes
		Control			Ctrl+stimuli diff			Argentatin A			Argentatin B
	LT CD4+	100	100	100	35	21	16	96	89	99	94	95	90
	TH1	0	0	0	78	62	81	2	5	0	4	3	1
	TH2	0	0	0	64	46	50	4	0	5	1	4	0
		Macrophagues
		Control			Ctrl+stimuli diff			Argentatin A			Argentatin B
	Macrophage THP-1	100	100	100	21	18	27	47	55	39	52	61	48
	M1	0	0	0	92	96	79	43	37	29	36	30	25
	M2	0	0	0	85	80	87	15	20	13	18	18	16

## Sheet: 2way ANOVA of Lymp Dif
Within each row, compare columns (simple effects within rows)
Number of families	3
Number of comparisons per family	6
Alpha	0.05
Tukey's multiple comparisons test	Mean Diff,	95,00% CI of diff,	Below threshold?	Summary	Adjusted P Value
LT CD4+
Control vs. Ctrl+stimuli diff	76	36,60 to 115,4	Yes	*	0.014
Control vs. Argentatin A	5.333	-15,20 to 25,86	No	ns	0.4623
Control vs. Argentatin B	7	-3,584 to 17,58	No	ns	0.1084
Ctrl+stimuli diff vs. Argentatin A	-70.67	-115,6 to -25,70	Yes	*	0.0208
Ctrl+stimuli diff vs. Argentatin B	-69	-103,6 to -34,36	Yes	*	0.0132
Argentatin A vs. Argentatin B	1.667	-28,36 to 31,69	No	ns	0.9762
TH1
Control vs. Ctrl+stimuli diff	-73.67	-114,5 to -32,80	Yes	*	0.0159
Control vs. Argentatin A	-2.333	-12,40 to 7,734	No	ns	0.5252
Control vs. Argentatin B	-2.667	-8,777 to 3,444	No	ns	0.2221
Ctrl+stimuli diff vs. Argentatin A	71.33	20,68 to 122,0	Yes	*	0.0258
Ctrl+stimuli diff vs. Argentatin B	71	27,73 to 114,3	Yes	*	0.0191
Argentatin A vs. Argentatin B	-0.3333	-8,661 to 7,994	No	ns	0.9905
TH2
Control vs. Ctrl+stimuli diff	-53.33	-91,14 to -15,52	Yes	*	0.0257
Control vs. Argentatin A	-3	-13,58 to 7,584	No	ns	0.4157
Control vs. Argentatin B	-1.667	-9,994 to 6,661	No	ns	0.6061
Ctrl+stimuli diff vs. Argentatin A	50.33	16,78 to 83,88	Yes	*	0.0228
Ctrl+stimuli diff vs. Argentatin B	51.67	9,267 to 94,07	Yes	*	0.0342
Argentatin A vs. Argentatin B	1.333	-17,57 to 20,24	No	ns	0.9547
Test details	Mean 1	Mean 2	Mean Diff,	SE of diff,	N1	N2	q	DF
LT CD4+
Control vs. Ctrl+stimuli diff	100	24	76	5.686	3	3	18.9	2
Control vs. Argentatin A	100	94.67	5.333	2.963	3	3	2.546	2
Control vs. Argentatin B	100	93	7	1.528	3	3	6.481	2
Ctrl+stimuli diff vs. Argentatin A	24	94.67	-70.67	6.489	3	3	15.4	2
Ctrl+stimuli diff vs. Argentatin B	24	93	-69	5	3	3	19.52	2
Argentatin A vs. Argentatin B	94.67	93	1.667	4.333	3	3	0.5439	2
TH1
Control vs. Ctrl+stimuli diff	0	73.67	-73.67	5.897	3	3	17.67	2
Control vs. Argentatin A	0	2.333	-2.333	1.453	3	3	2.271	2
Control vs. Argentatin B	0	2.667	-2.667	0.8819	3	3	4.276	2
Ctrl+stimuli diff vs. Argentatin A	73.67	2.333	71.33	7.311	3	3	13.8	2
Ctrl+stimuli diff vs. Argentatin B	73.67	2.667	71	6.245	3	3	16.08	2
Argentatin A vs. Argentatin B	2.333	2.667	-0.3333	1.202	3	3	0.3922	2
TH2
Control vs. Ctrl+stimuli diff	0	53.33	-53.33	5.457	3	3	13.82	2
Control vs. Argentatin A	0	3	-3	1.528	3	3	2.777	2
Control vs. Argentatin B	0	1.667	-1.667	1.202	3	3	1.961	2
Ctrl+stimuli diff vs. Argentatin A	53.33	3	50.33	4.842	3	3	14.7	2
Ctrl+stimuli diff vs. Argentatin B	53.33	1.667	51.67	6.119	3	3	11.94	2
Argentatin A vs. Argentatin B	3	1.667	1.333	2.728	3	3	0.6911	2

## Sheet: 2way ANOVA of Mac Dif
Within each row, compare columns (simple effects within rows)
Number of families	3
Number of comparisons per family	6
Alpha	0.05
Tukey's multiple comparisons test	Mean Diff,	95,00% CI of diff,	Below threshold?	Summary	Adjusted P Value
Macrophage THP-1
Control vs. Ctrl+stimuli diff	78	59,67 to 96,33	Yes	**	0.0019
Control vs. Argentatin A	53	21,00 to 85,00	Yes	*	0.0188
Control vs. Argentatin B	46.33	19,70 to 72,97	Yes	*	0.0171
Ctrl+stimuli diff vs. Argentatin A	-25	-75,13 to 25,13	No	ns	0.178
Ctrl+stimuli diff vs. Argentatin B	-31.67	-75,73 to 12,40	No	ns	0.0931
Argentatin A vs. Argentatin B	-6.667	-14,99 to 1,661	No	ns	0.0762
M1
Control vs. Ctrl+stimuli diff	-89	-124,6 to -53,44	Yes	**	0.0085
Control vs. Argentatin A	-36.33	-64,43 to -8,235	Yes	*	0.0304
Control vs. Argentatin B	-30.33	-52,37 to -8,301	Yes	*	0.0269
Ctrl+stimuli diff vs. Argentatin A	52.67	30,63 to 74,70	Yes	**	0.0093
Ctrl+stimuli diff vs. Argentatin B	58.67	32,95 to 84,39	Yes	*	0.0102
Argentatin A vs. Argentatin B	6	-0,9289 to 12,93	No	ns	0.0657
M2
Control vs. Ctrl+stimuli diff	-84	-98,42 to -69,58	Yes	***	0.0002
Control vs. Argentatin A	-16	-30,42 to -1,576	Yes	*	0.041
Control vs. Argentatin B	-17.33	-21,95 to -12,71	Yes	**	0.0031
Ctrl+stimuli diff vs. Argentatin A	68	39,15 to 96,85	Yes	**	0.0096
Ctrl+stimuli diff vs. Argentatin B	66.67	48,63 to 84,71	Yes	**	0.0033
Argentatin A vs. Argentatin B	-1.333	-12,88 to 10,21	No	ns	0.852
Test details	Mean 1	Mean 2	Mean Diff,	SE of diff,	N1	N2	q	DF
Macrophage THP-1
Control vs. Ctrl+stimuli diff	100	22	78	2.646	3	3	41.69	2
Control vs. Argentatin A	100	47	53	4.619	3	3	16.23	2
Control vs. Argentatin B	100	53.67	46.33	3.844	3	3	17.05	2
Ctrl+stimuli diff vs. Argentatin A	22	47	-25	7.234	3	3	4.887	2
Ctrl+stimuli diff vs. Argentatin B	22	53.67	-31.67	6.36	3	3	7.042	2
Argentatin A vs. Argentatin B	47	53.67	-6.667	1.202	3	3	7.845	2
M1
Control vs. Ctrl+stimuli diff	0	89	-89	5.132	3	3	24.53	2
Control vs. Argentatin A	0	36.33	-36.33	4.055	3	3	12.67	2
Control vs. Argentatin B	0	30.33	-30.33	3.18	3	3	13.49	2
Ctrl+stimuli diff vs. Argentatin A	89	36.33	52.67	3.18	3	3	23.42	2
Ctrl+stimuli diff vs. Argentatin B	89	30.33	58.67	3.712	3	3	22.35	2
Argentatin A vs. Argentatin B	36.33	30.33	6	1	3	3	8.485	2
M2
Control vs. Ctrl+stimuli diff	0	84	-84	2.082	3	3	57.07	2
Control vs. Argentatin A	0	16	-16	2.082	3	3	10.87	2
Control vs. Argentatin B	0	17.33	-17.33	0.6667	3	3	36.77	2
Ctrl+stimuli diff vs. Argentatin A	84	16	68	4.163	3	3	23.1	2
Ctrl+stimuli diff vs. Argentatin B	84	17.33	66.67	2.603	3	3	36.21	2
Argentatin A vs. Argentatin B	16	17.33	-1.333	1.667	3	3	1.131	2
